# Supplementary material for: Tying Covalent Organic Frameworks through Alkene Metathesis and Supported Platinum as Efficient Catalysts for Hydrosilylation
Source: Nanomaterials (Basel). 2022 Jan 31;12(3):499. doi: 10.3390/nano12030499 (PMC8915182; doi:10.3390/nano12030499)
Supplement: Supplementary file 1 [file nanomaterials-12-00499-s001.zip]

Archive with 1 entries (1 files):
- nanomaterials-1548881 SI.pdf
